# Supplementary material for: Psychological Well-Being and Dysfunctional Eating Styles as Key Moderators of Sustainable Eating Behaviors: Mind the Gap Between Intention and Action
Source: Nutrients. 2025 Jul 22;17(15):2391. doi: 10.3390/nu17152391 (PMC12348166; doi:10.3390/nu17152391)
Supplement: Supplementary file 1 [file nutrients-17-02391-s001.zip]

Archive with 1 entries (1 files):
- nutrients-3748267-supplementary.pdf
